# Supplementary material for: Blackcurrant (Ribes nigrum L.) Seeds—A Valuable Byproduct for Further Processing
Source: Molecules. 2022 Dec 8;27(24):8679. doi: 10.3390/molecules27248679 (PMC9781738; doi:10.3390/molecules27248679)
Supplement: Supplementary file 1 [file molecules-27-08679-s001.zip]

Archive with 1 entries (1 files):
- molecules-2035867-supplementary.pdf
